# Supplementary material for: Detection and characterization of drug-resistant conferring genes in Mycobacterium tuberculosis complex strains: A prospective study in two distant regions of Ghana
Source: Tuberculosis (Edinb). 2016 Jul;99:147–54. doi: 10.1016/j.tube.2016.05.014 (PMC4978697; doi:10.1016/j.tube.2016.05.014)
Supplement: Supplementary file 1 [file mmc1.xlsx]

## Sheet: Sheet1
	Supplementary 1: Mutations, MICs and Genotypic Data of Drug Resistant Strains
		Species		Sensitivity		MIC (ug/mL)		Gene						Spoligo pattern
	ID		Region	INH	RIF	INH	RIF	katG	inhA	ndh	rpoB	rpoC	Lineage							spoligotype
	2089	MTBss	Greater Accra	R	S	>1.00	<0.06						L1							EAI
	3267	MTBss	Greater Accra	R	S	1	<0.06						L1							EAI
	2659	MTBss	Northern	R	R	1	1						L2							Beijing
	2692	MTBss	Greater Accra	R	R	>1.00	2						L2							Beijing
	3265	MTBss	Greater Accra	R	S	>1.00	<0.06						L3							Dehli/CAS
	1018	MTBss	Greater Accra	R	S	>1.00	<0.06	S315T	G204D				L4							Ghana
	1035	MTBss	Greater Accra	R	S	>1.00	<0.06						L4							Cameroon
	1040	MTBss	Greater Accra	R	R	>1.00	2						L4							camerron
	1062	MTBss	Greater Accra	R	R	>1.00	2						L4							Ghana
	1104	MTBss	Greater Accra	R	R	>1.00	>2.00	S315T			S450L	G322R	L4							Cameroon
	1113	MTBss	Greater Accra	R	S	>1.00	<0.06	S315T	(-8T/C)	V117I			L4							Cameroon
	1128	MTBss	Greater Accra	S	R	<0.03	1						L4							Cameroon
	1187	MTBss	Greater Accra	R	S	0.5	<0.06						L4							Cameroon
	1216	MTBss	Greater Accra	R	R	>1.00	>2.00	S315T			S450L	G322R	L4							Cameroon
	1238	MTBSS	Northern	R	S	0.5	<0.06						L4							Ghana
	1241	MTBss	Greater Accra	S	R	<0.03	>2.00						L4							Cameroon
	1245	MTBss	Greater Accra	R	R	>1.00	>2.00						L4							Haarlem
	1252	MTBss	Northern	R	S	>1.00	<0.06						L4							Ghana
	1256	MTBss	Greater Accra	R	S	>1.00	<0.06						L4							Ghana
	1263	MTBss	Greater Accra	R	S	>1.00	<0.06	S315T	(-8T/C)	V117I			L4							Cameroon
	1287	MTBss	Greater Accra	R	S	>1.00	<0.06	S315T	G204D				L4							Cameroon
	1324	MTBss	Greater Accra	R	S	>1.00	<0.06						L4							Ghana
	1326	MTBss	Greater Accra	R	S	1	0.25						L4							Ghana
	1340	MTBss	Greater Accra	R	R	>1.00	>2.00						L4							Unknown
	1371	MTBss	Northern	R	S	>1.00	<0.06	S315T	G204D	V117I			L4							Ghana
	3255	MTBss	Greater Accra	R	R	>1.00	>2.00						L4							Ghana
	1403	MTBss	Greater Accra	R	S	1	<0.06						L4							Uganda 1
	1426	MTBss	Greater Accra	R	S	>1.00	<0.06						L4							Uganda 1
	1427	MTBss	Greater Accra	R	S	>1.00	0.25						L4							Haarlem
	1460	MTBss	Greater Accra	R	S	>1.00	<0.06	S315T	G204D				L4							Ghana
	1462	MTBss	Greater Accra	R	R	>1.00	>2.00	S315T			S450L	V483G	L4							Ghana
	1468	MTBss	Greater Accra	R	S	>1.00	<0.06						L4							Ghana
	1495	MTBss	Greater Accra	R	S	1	<0.06						L4							Ghana
	1503	MTBss	Greater Accra	R	S	0.5	<0.06						L4							Cameroon
	1535	MTBss	Greater Accra	R	S	0.5	<0.06						L4							Unknown
	1542	MTBss	Greater Accra	S	R	<0.03	2						L4							Ghana
	1545	MTBss	Greater Accra	S	R	0.06	2						L4							Ghana
	1553	MTBss	Greater Accra	R	S	>1.00	<0.06	S315T	(-102G/A)				L4							Ghana
	1581	MTBss	Greater Accra	R	S	0.5	<0.06						L4							Unknown
	1584	MTBss	Greater Accra	R	S	>1.00	<0.06						L4							Uganda 1
	1636	MTBss	Greater Accra	R	S	>1.00	<0.06	S315T	G204D				L4							Ghana
	1652	MTBss	Greater Accra	R	S	0.5	<0.06						L4							Haarlem
	1665	MTBss	Greater Accra	R	S	0.5	<0.06	S315T	(-102G/A)				L4							Ghana
	1680	MTBss	Greater Accra	R	S	>1.00	<0.06	S315T	G204D				L4							Cameroon
	1683	MTBss	Greater Accra	R	S	>1.00	<0.06						L4							Cameroon
	1687	MTBss	Greater Accra	R	S	0.5	<0.06						L4							Cameroon
	1690	MTBss	Greater Accra	R	S	>1.00	<0.06						L4							Cameroon
	1694	MTBss	Greater Accra	R	S	0.5	<0.06						L4							Cameroon
	1695	MTBss	Greater Accra	R	S	0.5	0.13						L4							Ghana
	1709	MTBss	Northern	R	R	>1.00	>2.00	S315T			S450L	V483G	L4							Ghana
	1759	MTBss	Greater Accra	R	S	>1.00	<0.06						L4							Cameroon
	1777	MTBss	Northern	S	R	<0.03	1						L4							Cameroon
	1791	MTBss	Greater Accra	R	S	>1.00	<0.06						L4							Cameroon
	1794	MTBss	Greater Accra	R	S	>1.00	<0.06						L4							Cameroon
	1796	MTBss	Greater Accra	R	R	>1.00	>2.00						L4							Unknown
	1824	MTBss	Greater Accra	R	S	0.5	<0.06						L4							Ghana
	1840	MTBss	Greater Accra	R	S	>1.00	<0.06						L4							Cameroon
	1852	MTBss	Greater Accra	R	S	>1.00	<0.06	S315T	G204D				L4							Ghana
	1853	MTBss	Greater Accra	R	S	0.5	<0.06						L4							Cameroon
	1867	MTBss	Greater Accra	R	S	>1.00	<0.06						L4							Haarlem
	1958	MTBss	Greater Accra	R	S	1	<0.06						L4							Cameroon
	1965	MTBss	Greater Accra	R	R	>1.00	2	S315T	G204D				L4							Cameroon
	1998	MTBss	Greater Accra	R	S	>1.00	<0.06	S315T	G204D				L4							Ghana
	1999	MTBss	Greater Accra	R	S	>1.00	<0.06						L4							Cameroon
	2032	MTBss	Greater Accra	R	R	>1.00	>2.00						L4							Cameroon
	2061	MTBss	Greater Accra	R	S	>1.00	<0.06						L4							Cameroon
	2087	MTBss	Greater Accra	R	S	>1.00	<0.06	S315T	G204D				L4							LAM
	2121	MTBss	Greater Accra	R	S	>1.00	<0.06						L4							Ghana
	2132	MTBss	Greater Accra	S	R	<0.03	>2.00						L4							Cameroon
	2152	MTBss	Greater Accra	R	S	>1.00	<0.06	S315T	G204D				L4							Ghana
	2165	MTBss	Greater Accra	R	S	0.5	<0.06						L4							Cameroon
	2167	MTBss	Greater Accra	R	S	>1.00	<0.06						L4							Harrlem
	2184	MTBss	Northern	R	S	0.5	<0.06						L4							Cameroon
	2189	MTBss	Northern	R	R	0.5	1						L4							Cameroon
	2204	MTBss	Greater Accra	R	S	>1.00	<0.06						L4							Cameroon
	2243	MTBss	Greater Accra	R	S	0.5	<0.06						L4							Cameroon
	2245	MTBss	Greater Accra	R	S	>1.00	<0.06	S315T	G204D				L4							Ghana
	2246	MTBss	Greater Accra	R	S	>1.00	<0.06						L4							Cameroon
	2277	MTBss	Greater Accra	R	S	1	<0.06						L4							Cameroon
	2295	MTBss	Greater Accra	R	S	>1.00	<0.06						L4							Cameroon
	2308	MTBss	Northern	R	S	1	<0.06	S315T	(-47G/C)				L4							Ghana
	2320	MTBss	Greater Accra	R	S	>1.00	<0.06	S315T	G204D				L4							Ghana
	2338	MTBss	Greater Accra	R	S	>1.00	0.25						L4							Cameroon
	2343	MTBss	Greater Accra	R	S	0.5	<0.06						L4							Haarlem
	2378	MTBss	Greater Accra	R	S	0.5	<0.06						L4							Ghana
	2400	MTBss	Greater Accra	R	S	>1.00	<0.06	S315T	G204D				L4							Ghana
	2405	MTBss	Greater Accra	S	R	0.06	>2.00						L4							Cameroon
	2411	MTBss	Greater Accra	R	S	0.5	<0.06						L4							Cameroon
	2419	MTBss	Greater Accra	R	S	>1.00	<0.06						L4							Cameroon
	2463	MTBss	Greater Accra	R	S	>1.00	<0.06						L4							Ghana
	2468	MTBss	Greater Accra	R	S	>1.00	<0.06						L4							Unknown
	2489	MTBss	Greater Accra	R	R	>1.00	1						L4							Ghana
	2492	MTBss	Greater Accra	R	S	>1.00	<0.06	S315T	G204D				L4							Uganda 1
	2515	MTBss	Northern	R	R	>1.00	1						L4							Ghana
	2520	MTBss	Northern	R	S	>1.00	0.25						L4							Ghana
	2594	MTBss	Greater Accra	R	S	>1.00	<0.06						L4							Cameroon
	2620	MTBss	Greater Accra	R	R	>1.00	>2.00						L4							Ghana
	2628	MTBss	Northern	R	S	1	<0.06						L4							Ghana
	2629	MTBss	Northern	R	S	>1.00	<0.06						L4							Ghana
	2630	MTBss	Northern	S	R	<0.03	2						L4							Ghana
	2649	MTBss	Greater Accra	R	S	1	<0.06						L4							Cameroon
	2651	MTBss	Greater Accra	R	S	>1.00	<0.06						L4							Unknown
	2652	MTBss	Greater Accra	R	S	0.5	<0.06						L4							Ghana
	2653	MTBss	Greater Accra	R	S	>1.00	<0.06						L4							Ghana
	2677	MTBss	Northern	R	S	>1.00	<0.06						L4							Cameroon
	2686	MTBss	Greater Accra	R	S	>1.00	<0.06						L4							Ghana
	2762	MTBss	Greater Accra	R	S	>1.00	<0.06						L4							Haarlem
	2763	MTBss	Greater Accra	R	S	>1.00	<0.06						L4							Cameroon
	2776	MTBss	Greater Accra	R	R	>1.00	>2.00						L4							Cameroon
	2802	MTBss	Greater Accra	R	R	>1.00	0.5						L4							Ghana
	2820	MTBss	Greater Accra	R	S	>1.00	<0.06						L4							Cameroon
	2870	MTBss	Greater Accra	R	R	>1.00	>2.00						L4							Cameroon
	2889	MTBss	Greater Accra	R	S	>1.00	<0.06						L4							Cameroon
	2902	MTBss	Greater Accra	R	R	>1.00	>2.00						L4							Cameroon
	2926	MTBss	Greater Accra	R	R	>1.00	>2.00						L4							Cameroon
	2942	MTBss	Greater Accra	R	S	>1.00	<0.06						L4							Ghana
	2946	MTBss	Greater Accra	R	S	>1.00	<0.06						L4							Cameroon
	2964	MTBss	Greater Accra	R	S	1	0.13						L4							Ghana
	3002	MTBss	Greater Accra	R	R	0.5	0.5						L4							Cameroon
	3003	MTBss	Northern	R	R	>1.00	>2.00						L4							Cameroon
	3019	MTBss	Greater Accra	R	R	1	2						L4							Cameroon
	3131	MTBss	Greater Accra	R	S	>1.00	<0.06	S315T	(-8T/C)				L4							Ghana
	3272	MTBss	Greater Accra	S	R	0.06	0.5						L4							Ghana
	3280	MTBss	Greater Accra	R	S	1	<0.06						L4							Cameroon
	3347	MTBss	Greater Accra	R	S	0.5	<0.06						L4							Cameroon
	2769B	MTBss	Greater Accra	R	R	>1.00	>2.00						L4							Ghana
	D35	MTBss	Greater Accra	R	R	>1.00	>2.00	S315T			S450L	V483G	L4							Ghana
	1256B	MTBss	Greater Accra	R	S	>1.00	<0.06						L4							Cameroon
	1273 P	MTBss	Greater Accra	R	S	>1.00	<0.06	S315T	G204D				L4							Ghana
	1019	Mafric	Greater Accra	R	S	>1.00	<0.06						L5							WA1
	1083	Mafric	Greater Accra	R	S	>1.00	<0.06	S315T	(-102G/A)				L5							WA1
	1615	Mafric	Greater Accra	R	S	0.5	<0.06						L5							WA1
	1642	Mafric	Greater Accra	R	S	0.5	<0.06						L5							WA1
	1803	Mafric	Greater Accra	R	R	1	0.5						L5							WA1
	2096	Mafric	Greater Accra	R	R	>1.00	2	S315T	(-102G/A)				L5							WA1
	2144	Mafric	Greater Accra	R	S	0.5	<0.06						L5							WA1
	2263	Mafric	Greater Accra	R	R	>1.00	0.5	S315T	(-102G/A)				L5							WA1
	2351	Mafric	Greater Accra	R	S	>1.00	<0.06	S315T	(-102G/A)				L5							WA1
	2359	Mafric	Greater Accra	R	S	1	0.25						L5							WA1
	2384	Mafric	Greater Accra	R	S	1	<0.06	S315T	(-102G/A)				L5							WA1
	2394	Mafric	Greater Accra	R	S	1	<0.06						L5							WA1
	2428	Mafric	Northern	R	R	>1.00	>2.00						L5							WA1
	2452	Mafric	Greater Accra	R	R	0.5	1						L5							WA1
	2519	Mafric	Greater Accra	R	S	>1.00	<0.06	S315T	(-102G/A)				L5							WA1
	2603	Mafric	Greater Accra	R	R	>1.00	2						L5							WA1
	2660	Mafric	Northern	R	S	1	<0.06						L5							WA1
	2661	Mafric	Greater Accra	R	S	>1.00	<0.06						L5							WA1
	2667	Mafric	Northern	R	S	0.5	0.25						L5							WA1
	3064	Mafric	Greater Accra	R	S	0.5	<0.06						L5							WA1
	3082	Mafric	Greater Accra	R	R	>1.00	>2.00						L5							WA1
	3110	Mafric	Greater Accra	R	R	>1.00	1						L5							WA1
	3132	Mafric	Greater Accra	R	S	0.5	0.25						L5							WA1
	2428B	Mafric	Greater Accra	R	R	>1.00	0.5						L5							WA1
	1861	Mafric	Greater Accra	R	S	0.5	<0.06						L6							WA2
	1916	Mafric	Greater Accra	R	R	1	1						L6							WA2
	1358	Mafric	Northern	R	R	>1.00	>2.00						L6							WA2
	1401	Mafric	Greater Accra	R	S	>1.00	0.25	S315T	(-8T/C)	V117I			L6							WA2
	3145	Mafric	Greater Accra	R	S	>1.00	<0.06						L6							WA2
	2137	Mafric	Greater Accra	R	S	>1.00	<0.06	S315T	(-8T/C)	V117I			L6							WA2
	2656	M.bovis	Northern	R	S	>1.00	<0.06						Animal							M. bovis
	2785	M.bovis	Greater Accra	R	R	1	>2.00						Animal							M. bovis
	1898	Mtbss	Greater Accra	S	S	<0.03	<0.06		(-102G/A)				L4							Ghana
	3286	Mtbss	Greater Accra	S	S	<0.03	<0.06		(-47G/C)				L4							Cameroon
	Legend: Spoligotyping MIC data of all MTBC strains resistant to at least one drug are shown. However, mutations are shown for only those isolates with hypothesized compensatory mutations. Isolates with specific mutations are coloured to show that hypothesized spoligotype specific compensatory mutations are not phylogenetic markers (Olive green: Ghana spoligotype with katG S315T and G204D, Bright …
